# Supplementary material for: Concurrent profiling of indole-3-acetic acid, abscisic acid, and cytokinins and structurally related purines by high-performance-liquid-chromatography tandem electrospray mass spectrometry
Source: Plant Methods. 2012 Oct 12;8:42. doi: 10.1186/1746-4811-8-42 (PMC3583190; doi:10.1186/1746-4811-8-42)
Supplement: Additional file 1 — Table S1. Limits of detection (LOD), limites of quantification (LLOQ), and percent relative standard deviation (%RSD) of 20 additional cytokinins. [file 1746-4811-8-42-S1.xlsx]

## Sheet: Sheet1
Supplemental Table 1. Limits of detection (LOD), limits of quantification (LLOQ), and
percent relative standard deviation (%RSD) of 20 additional cytokinins.
Compound	Retention Time (min)	%RSD	LOD [pM] (3s/m)	LOQ [pM] (10s/m)
[2H6](MeS)[9R]iP	5.62	0	5.18464	17.2821
(MeS)[9R]iP	5.63	0	24.1445	80.4815
[2H6](MeS)iP	5.7025	0.0876808	10.0038	33.3459
(MeS)iP	6.82	0.08	-	-
[2H5](MeS)Z	4.71333	0.122493	19.3819	64.6063
(MeS)Z	5.32	0.0840311	-	-
[2H5](MeS)[9R]Z	4.792	0.093325	6.15212	20.5071
(MeS)[9R]Z	4.81	0	8.73009	29.1003
[2H7]BA	4.14	0.170799	1.08025	3.60085
BA	4.208	0.106277	3.15518	10.5173
[2H7][9R]BA	4.712	0.0949095	17.4737	58.2457
[13C5] oT	3.91	0	23.4369	78.123
