# Supplementary material for: Concurrent profiling of indole-3-acetic acid, abscisic acid, and cytokinins and structurally related purines by high-performance-liquid-chromatography tandem electrospray mass spectrometry
Source: Plant Methods. 2012 Oct 12;8:42. doi: 10.1186/1746-4811-8-42 (PMC3583190; doi:10.1186/1746-4811-8-42)
Supplement: Additional file 2 — Table S2. ESI(+)-mass spectrometry parameters for additional cytokinins. [file 1746-4811-8-42-S2.xlsx]

## Sheet: Sheet1
Supplemental Table 2. ESI(+)- mass spectrometry parameters for additional cytokinins.
Compound	Dwell (msec)	Declustering Potential	Collision Energy	Collision Cell Exit Potential	Q1 Mass (Da)	Q3 Mass (Da)	Other Product Ions/(Abundance Rank)	Polarity
[2H5](MeS)Z	10	76	31	24	271.1	182.4	134 (2), 135 (3), 165 (4)	+
[2H5](MeS)[9R]Z	10	116	29	26	403	271	182.8 (2), 253 (3), 134.9 (4)	+
(MeS)[9R]Z	10	71	25	26	398	266	182 (2), 247 (3), 133 (4), 107 (4)	+
[2H6](MeS)[9R]iP	10	76	45	16	388	183	256 (2), 135 (3), 194 (4)	+
(MeS)[9R]iP	10	76	45	16	382	182	250 (2), 133 (3), 94 (4)	+
[2H6](MeS)iP	10	76	25	20	256.1	182.9	134.8 (2), 75 (3), 165 (4)	+
[2H7]BA	10	91	29	18	233.1	98	69.9 (2), 65.9 (3)	+
BA	10	116	31	18	226	90.8	64.9 (2), 147.9 (3), 62.9 (4), 61.8 (5)	+
[2H7][9R]BA	10	71	33	28	365	232.8	97.5 (2), 70 (3), 150 (4)	+
[13C5] oT	10	71	29	20	247.2	141	106.9 (2), 123.9 (3), 76.8 (4), 78.7 (5)	+
