# Supplementary material for: Concurrent profiling of indole-3-acetic acid, abscisic acid, and cytokinins and structurally related purines by high-performance-liquid-chromatography tandem electrospray mass spectrometry
Source: Plant Methods. 2012 Oct 12;8:42. doi: 10.1186/1746-4811-8-42 (PMC3583190; doi:10.1186/1746-4811-8-42)
Supplement: Additional file 5 — Table S3. Effect of plant matrix on analyte response in mass analyzer. [file 1746-4811-8-42-S5.xlsx]

## Sheet: Sheet1
Supplemental Table 3. Effect of plant matrix on analyte response in mass analyzer.
Analyte	Linear Regression	Significantly Different (p<0.01)	TEST
[2H7]BA in 0.08% AcOH	y=13431x+3038	0.00223083	ANCOVA
[2H7]BA matrix	y=12032x-6100	0.0279169	THR*
BA in 0.08% AcOH	y=96759x+3359	0.11981	ANCOVA
BA matrix	y=97514x-5259	0.913834	THR
[2H7][9R]BA in 0.08% AcOH	y=33286x+11330	0.136441	ANCOVA
[2H7][9R]BA matrix	y=33245x-12200	0.97751	THR
[13C5]oT in 0.08% AcOH	y=90556x+4650	0.828436	ANCOVA
[13C5]oT matrix	y=79976x+18735	0.278919	THR
[2H5][MeS-9R]Z in 0.08% AcOH	y=81036x-14360	0.252075	ANCOVA
[2H5][MeS-9R]Z matrix	y=76984x+1990	0.384161	THR
[MeS-9R]Z in 0.08% AcOH	y=12003x+6688	0.349552	ANCOVA
[MeS-9R]Z matrix	y=12001x+2600	0.994737	THR
[2H5][MeS]Z in 0.08% AcOH	y=35026x+1174	0.17033	ANCOVA
[2H5][MeS]Z matrix	y=347300x+7010	0.950316	THR
[2H5][MeS-9R]iP in 0.08% AcOH	y=14812x-4047	0.117096	ANCOVA
[2H5][MeS-9R]iP matrix	y=14322x-13566	0.655276	THR
[MeS-9R]iP in 0.08% AcOH	y=14968x-5258	0.0394071	ANCOVA
[MeS-9R]iP matrix	y=14588x-22390	0.696945	THR
[2H6][MeS]iP in 0.08% AcOH	y=64238x-837	0.000102999	ANCOVA
[2H6][MeS]iP matrix	y=58325x-14740	0.12357	THR
* Test for homogeneity of regressions
