# Supplementary material for: Concurrent profiling of indole-3-acetic acid, abscisic acid, and cytokinins and structurally related purines by high-performance-liquid-chromatography tandem electrospray mass spectrometry
Source: Plant Methods. 2012 Oct 12;8:42. doi: 10.1186/1746-4811-8-42 (PMC3583190; doi:10.1186/1746-4811-8-42)
Supplement: Additional file 6 — Table S4. ESI(+/−)-mass spectrometry Turbo-V source conditions used in this study to quantify cytokinins, selected purines, abscisic acid and indole-3-acetic acid. [file 1746-4811-8-42-S6.xlsx]

## Sheet: Sheet1
Supplemntal Table 4. ESI-(+/-)-mass spectrometry
Turbo-V source conditions used in this
study to quantify cytokinins, selected
purines, abscisic acid and auxin.
Source Conditions	+ve	-ve
Ion Spray	5500	-4500
Temperature	700	700
Gas 1	55	40
Gas 2	45	60
Collision Gas	Medium	Medium
Curtain Gas	30	40
X-position	3	3
y-position	2	2
